# Supplementary material for: A novel dimension reduction algorithm based on weighted kernel principal analysis for gene expression data
Source: PLoS One. 2021 Oct 13;16(10):e0258326. doi: 10.1371/journal.pone.0258326 (PMC8513872; doi:10.1371/journal.pone.0258326)
Supplement: S1 File — (ZIP) [file pone.0258326.s001.zip › Experimental Code/Lung/lung gene svm wkpca.R]

rm(list=ls())
t1<-Sys.time()
lung=read.table("D://Rdata//gene data//Lung.txt")
str(lung)
lung$type<-as.factor(lung$V1001)
colname<-colnames(lung)
p=which(colname=="V1001")
lung<-lung[,-p]
D<-lung[,-1001]
D<-as.data.frame(scale(D))#Êý¾Ý±ê×¼»¯
m=nrow(D)
DD<-dist(D,method="euclidean",diag=T,upper=T)
a1=0.5;c1=0.1;c2=0.2
gamak1<-function(u){exp(-a1*u^2)}
gamak2<-function(u){1/(c1*(1+abs(u)))}
gamak3<-function(u){1/(c2*(1+abs(u)^2))}
DD<-as.matrix(DD)
gk1<-gamak1(DD)
gk2<-gamak2(DD)
gk3<-gamak3(DD)
#ÇóµÚ1¡¢2¸öºËº¯Êý¶ÔÓ¦ºË¾ØÕóÌØÕ÷ÖµºÍÌØÏò
guione<-function(x){
  a=sum(x^2)
  return(x/sqrt(a))
}
gk1.eigen<-eigen(gk1,symmetric=T)
lamuda1<-gk1.eigen$values
afa1<-gk1.eigen$vectors
afa1<-t(afa1)
library(parallel)#R parallel computation
detectCores(logical = F)#È·¶¨cpuÎïÀíºËÐÄÊý
cl<-makeCluster(getOption("cl.cores", 4))
z1=parRapply(cl,afa1,guione)
afa1<-matrix(z1,m,m,byrow=T)
gk2.eigen<-eigen(gk2,symmetric=T)
lamuda2<-gk2.eigen$values
afa2<-gk2.eigen$vectors
afa2<-t(afa2)
z2=parRapply(cl,afa2,guione)
afa2<-matrix(z2,m,m,byrow=T)

gk3.eigen<-eigen(gk3,symmetric=T)
lamuda3<-gk3.eigen$values
afa3<-gk3.eigen$vectors
afa3<-t(afa3)
z3=parRapply(cl,afa3,guione)
afa3<-matrix(z3,m,m,byrow=T)

#k fold cross-validation
CV<-function(data=w,Z,seed=123456){
  set.seed(seed)
  n=nrow(data);N=1:n
  mm=sample(rep(1:Z,ceiling(n/Z))[N])
  K=list()
  for(i in 1:Z) K[[i]]=N[mm==i]
  return(K)
}
library(e1071)
svm.lung<-NULL
#all variable svm
k=5;mm=CV(lung,k)
lung.acc<-NULL;lung.recall<-NULL
lung.pre<-NULL;lung.f1<-NULL
for (i in 1:k){
  rad.tune<-tune.svm(type~.,data=lung[-mm[[i]],],kernel="radial",
                     gamma=c(0.1,0.5,1,2,3,4))
  best.rad<-rad.tune$best.model
  pred.svm<-predict(best.rad,newdata=lung[mm[[i]],])
  aa<-table(lung[mm[[i]],]$type,pred.svm)
  acc<-(sum(diag(aa)))/sum(aa)
  recall<-aa[1,1]/(sum(aa[1,]))
  pre<-aa[1,1]/(sum(aa[,1]))
  f1<-2*pre*recall/(pre+recall)  
  lung.acc<-c(lung.acc,acc)
  lung.recall<-c(lung.recall,recall)
  lung.pre<-c(lung.pre,pre)
  lung.f1<-c(lung.f1,f1)
}
(mean.acc<-mean(lung.acc));(mean.recall<-mean(lung.recall))
(mean.pre<-mean(lung.pre));(mean.f1<-mean(lung.f1))
(svm.lung.av<-c(mean.acc,mean.recall,mean.pre,mean.f1))
for(dmax in 1:35){
  #determine the weight
  sum_lamuda<-sum(lamuda2[1:dmax]+lamuda3[1:dmax])
 
  gamma2<-sum(lamuda2[1:dmax])/sum_lamuda
  gamma3<-sum(lamuda3[1:dmax])/sum_lamuda
  #compute the final weight kernel matrix of eigen values and vectors
  GAMAK<-gamma2*gk2+gamma3*gk3
  GAMAK.eigen<-eigen(GAMAK,symmetric=T)
  lamuda<-GAMAK.eigen$values
  afa<-GAMAK.eigen$vectors
  afa<-t(afa)
  z=parRapply(cl,afa,guione)
  afa<-matrix(z,m,m,byrow=T)
  #the raw dataset of new coordinate after wkpca
  z=numeric()
  A=NULL
  for(s in 1:m){
    for (j in 1:dmax){
      z[j]<-sum(afa[j,]*GAMAK[,s])
    }
    A<-rbind(A,z)
  }
  A<-as.data.frame(A)
  A$type<-lung$type
  
  #pca dimension reduction of kknn
  library(psych)
  lung.pca<-principal(D,nfactors=dmax,scores=T)
  Apca<-data.frame(lung.pca$scores)
  Apca$type<-lung$type
  k=5;mm<-CV(Apca,k)
  Apca.acc<-NULL;Apca.recall<-NULL
  Apca.pre<-NULL;Apca.f1<-NULL
  for (i in 1:k){
    rad.tune<-tune.svm(type~.,data=Apca[-mm[[i]],],kernel="radial",
                       gamma=c(0.1,0.5,1,2,3,4))
    best.rad<-rad.tune$best.model
    pred.svm<-predict(best.rad,newdata=Apca[mm[[i]],])
    aa<-table(Apca[mm[[i]],]$type,pred.svm)
    acc<-(sum(diag(aa)))/sum(aa)
    recall<-aa[1,1]/(sum(aa[1,]))
    pre<-aa[1,1]/(sum(aa[,1]))
    f1<-2*pre*recall/(pre+recall)  
    Apca.acc<-c(Apca.acc,acc)
    Apca.recall<-c(Apca.recall,recall)
    Apca.pre<-c(Apca.pre,pre)
    Apca.f1<-c(Apca.f1,f1)
  }
  (mean.acc<-mean(Apca.acc));(mean.recall<-mean(Apca.recall))
  (mean.pre<-mean(Apca.pre));(mean.f1<-mean(Apca.f1))
  (svm.lung.pca<-c(mean.acc,mean.recall,mean.pre,mean.f1))
  #wkpca dimension reduction of svm
  k=5
  mm<-CV(A,k) 
  A.acc<-NULL;A.recall<-NULL
  A.pre<-NULL;A.f1<-NULL
  for (i in 1:k){
    rad.tune<-tune.svm(type~.,data=A[-mm[[i]],],kernel="radial",
                       gamma=c(0.1,0.5,1,2,3,4))
    best.rad<-rad.tune$best.model
    pred.svm<-predict(best.rad,newdata=A[mm[[i]],])
    aa<-table(A[mm[[i]],]$type,pred.svm)
    acc<-(sum(diag(aa)))/sum(aa)
    recall<-aa[1,1]/(sum(aa[1,]))
    pre<-aa[1,1]/(sum(aa[,1]))
    f1<-2*pre*recall/(pre+recall)  
    A.acc<-c(A.acc,acc)
    A.recall<-c(A.recall,recall)
    A.pre<-c(A.pre,pre)
    A.f1<-c(A.f1,f1)
  }
  (mean.acc<-mean(A.acc));(mean.recall<-mean(A.recall))
  (mean.pre<-mean(A.pre));(mean.f1<-mean(A.f1))
  (svm.lung.wkpca<-c(mean.acc,mean.recall,mean.pre,mean.f1))
  
  #single kernel
  GAMAK1=gk1
  zz1=numeric()
  A1=NULL
  for(s in 1:m){
    for (j in 1:dmax){
      zz1[j]<-sum(afa1[j,]*GAMAK1[,s])
    }
    A1<-rbind(A1,zz1)
  }
  A1<-as.data.frame(A1)
  A1$type<-lung$type
  k=5;mm=CV(A1,k)
  ion.acc<-NULL;ion.recall<-NULL
  ion.pre<-NULL;ion.f1<-NULL
  for (i in 1:k){
    rad.tune<-tune.svm(type~.,data=A1[-mm[[i]],],kernel="radial",
                       gamma=c(0.1,0.5,1,2,3,4))
    best.rad<-rad.tune$best.model
    pred.svm<-predict(best.rad,newdata=A1[mm[[i]],])
    aa<-table(A1[mm[[i]],]$type,pred.svm)
    acc<-(sum(diag(aa)))/sum(aa)
    recall<-aa[1,1]/(sum(aa[1,]))
    pre<-aa[1,1]/(sum(aa[,1]))
    f1<-2*pre*recall/(pre+recall)  
    ion.acc<-c(ion.acc,acc)
    ion.recall<-c(ion.recall,recall)
    ion.pre<-c(ion.pre,pre)
    ion.f1<-c(ion.f1,f1)
  }
  (mean.acc<-mean(ion.acc));(mean.recall<-mean(ion.recall))
  (mean.pre<-mean(ion.pre));(mean.f1<-mean(ion.f1))
  (svm.lung.skpca<-c(mean.acc,mean.recall,mean.pre,mean.f1))
  rb<-rbind(dmax,svm.lung.av,svm.lung.pca,svm.lung.skpca,svm.lung.wkpca)
  svm.lung<-rbind(svm.lung,rb)
}

t2<-Sys.time()
t2-t1 
library(readxl)
write.csv(svm.lung,"D://Rdata//wkpca result//lung svm wpca.csv")
