# Supplementary material for: A novel dimension reduction algorithm based on weighted kernel principal analysis for gene expression data
Source: PLoS One. 2021 Oct 13;16(10):e0258326. doi: 10.1371/journal.pone.0258326 (PMC8513872; doi:10.1371/journal.pone.0258326)
Supplement: S1 File — (ZIP) [file pone.0258326.s001.zip › Experimental Code/paper plot/svm roc plot/DLBCL-B svm roc.R]

DLBCLB=read.table("D://Rdata//gene data//DLBCL-B.txt")
str(DLBCLB)
DLBCLB$type<-as.factor(DLBCLB$V662)
DLBCLB=DLBCLB[,-662]#103*5566
D<-DLBCLB[,-662]
D<-as.data.frame(scale(D))#Êý¾Ý±ê×¼»¯
m=nrow(D)
a1=0.5;n1=1;n2=1
f1=gamma((n1+1)/2);f2=sqrt(n1*pi)*gamma(n1/2)
f3=gamma((n2+1)/2);f4=sqrt(n2*pi)*gamma(n2/2)
DD<-dist(D,method="euclidean",diag=T,upper=T)
#D.inner<-as.matrix(D)%*%t(as.matrix(D))
gamak1<-function(u){exp(-a1*u^2)}
gamak2<-function(u){(f1/f2)*(1+u^2/n1)^(-(n1+1)/2)}
gamak3<-function(u){(f3/f4)*(1+abs(u)/n2)^(-(n2+1)/2)}
DD<-as.matrix(DD)
gk1<-gamak1(DD)
gk2<-gamak2(DD)
gk3<-gamak3(DD)
#ÇóµÚ1¡¢2¸öºËº¯Êý¶ÔÓ¦ºË¾ØÕóÌØÕ÷ÖµºÍÌØÏò
guione<-function(x){
  a=sum(x^2)
  return(x/sqrt(a))
}
gk1.eigen<-eigen(gk1,symmetric=T)
lamuda1<-gk1.eigen$values
afa1<-gk1.eigen$vectors
afa1<-t(afa1)
library(parallel)#R parallel computation
detectCores(logical = F)#È·¶¨cpuÎïÀíºËÐÄÊý
cl<-makeCluster(getOption("cl.cores", 4))
z1=parRapply(cl,afa1,guione)
afa1<-matrix(z1,m,m,byrow=T)
gk2.eigen<-eigen(gk2,symmetric=T)
lamuda2<-gk2.eigen$values
afa2<-gk2.eigen$vectors
afa2<-t(afa2)
z2=parRapply(cl,afa2,guione)
afa2<-matrix(z2,m,m,byrow=T)

gk3.eigen<-eigen(gk3,symmetric=T)
lamuda3<-gk3.eigen$values
afa3<-gk3.eigen$vectors
afa3<-t(afa3)
z3=parRapply(cl,afa3,guione)
afa3<-matrix(z3,m,m,byrow=T)

#k fold cross-validation
CV<-function(data=w,Z,seed=123456){
  set.seed(seed)
  n=nrow(data);N=1:n
  mm=sample(rep(1:Z,ceiling(n/Z))[N])
  K=list()
  for(i in 1:Z) K[[i]]=N[mm==i]
  return(K)
}
library(e1071)
dmax=5
#determine the weight
sum_lamuda<-sum(lamuda1[1:dmax]+lamuda2[1:dmax]+lamuda3[1:dmax])
gamma1<-sum(lamuda1[1:dmax])/sum_lamuda
gamma2<-sum(lamuda2[1:dmax])/sum_lamuda
gamma3<-sum(lamuda3[1:dmax])/sum_lamuda
#compute the final weight kernel matrix of eigen values and vectors
GAMAK<-gamma1*gk1+gamma2*gk2+gamma3*gk3
GAMAK.eigen<-eigen(GAMAK,symmetric=T)
lamuda<-GAMAK.eigen$values
afa<-GAMAK.eigen$vectors
afa<-t(afa)
for(i in 1:m){
  for(j in 1:m){
    afa[i,j]=afa[i,j]/sqrt(sum(afa[i,]^2))
  }
}
#the raw dataset of new coordinate after wkpca
z=numeric()
A=NULL
for(s in 1:m){
  for (j in 1:dmax){
    z[j]<-sum(afa[j,]*GAMAK[,s])
  }
  A<-rbind(A,z)
}
A<-as.data.frame(A)
A$type<-DLBCLB$type

#all variable naive bayes
k=5;mm=CV(DLBCLB,k)
y1=y2=NULL
for (i in 1:k){
  rad.tune<-tune.svm(type~.,data=DLBCLB[-mm[[i]],],kernel="radial",
                     gamma=c(0.1,0.5,1,2,3,4))
  best.rad<-rad.tune$best.model
  svmav.pred<-predict(best.rad,newdata=DLBCLB[mm[[i]],])
  y1<-c(y1,DLBCLB[mm[[i]],]$type)
  y2<-c(y2,svmav.pred)
  
}

library(pROC)
roc.svmav<-multiclass.roc(y1,as.numeric(y2)-1)
auc(roc.svmav) 

#pca dimension reduction of kknn
library(psych)
DLBCLB.pca<-principal(D,nfactors=dmax,scores=T)
Apca<-data.frame(DLBCLB.pca$scores)
Apca$type<-DLBCLB$type
k=5;mm<-CV(Apca,k)
y1=y2=NULL
for (i in 1:k){
  rad.tune<-tune.svm(type~.,data=Apca[-mm[[i]],],kernel="radial",
                     gamma=c(0.1,0.5,1,2,3,4))
  best.rad<-rad.tune$best.model
  svmpca.pred<-predict(best.rad,newdata=Apca[mm[[i]],])
  y1<-c(y1,Apca[mm[[i]],]$type)
  y2<-c(y2,svmpca.pred)
  
}
roc.svmpca<-multiclass.roc(y1,as.numeric(y2)-1)
auc(roc.svmpca) 

#wkpca dimension reduction of naive bayes
k=5
mm<-CV(A,k)
y1=y2=NULL
for (i in 1:k){
  rad.tune<-tune.svm(type~.,data=A[-mm[[i]],],kernel="radial",
                     gamma=c(0.1,0.5,1,2,3,4))
  best.rad<-rad.tune$best.model
  svmwkpca.pred<-predict(best.rad,newdata=A[mm[[i]],])
  y1<-c(y1,A[mm[[i]],]$type)
  y2<-c(y2,svmwkpca.pred)
  
}
roc.svmwkpca<-multiclass.roc(y1,as.numeric(y2))
auc(roc.svmwkpca) 

#single kernel
GAMAK1<-gk1
GAMAK1.eigen<-eigen(GAMAK1,symmetric=T)
lamuda<-GAMAK1.eigen$values
afa1<-GAMAK1.eigen$vectors
afa1<-t(afa1)
for(i in 1:m){
  for(j in 1:m){
    afa1[i,j]=afa1[i,j]/sqrt(sum(afa1[i,]^2))
  }
}
#the raw dataset of new coordinate after wkpca
z1=numeric()
A1=NULL
for(s in 1:nrow(DLBCLB)){
  for (j in 1:dmax){
    z1[j]<-sum(afa1[j,]*GAMAK1[,s])
  }
  A1<-rbind(A1,z1)
}
A1<-as.data.frame(A1)
A1$type<-DLBCLB$type
k=5;mm=CV(A1,k)
y1=y2=NULL
for (i in 1:k){
  rad.tune<-tune.svm(type~.,data=A1[-mm[[i]],],kernel="radial",
                     gamma=c(0.1,0.5,1,2,3,4))
  best.rad<-rad.tune$best.model
  svmskpca.pred<-predict(best.rad,newdata=A1[mm[[i]],])
  y1<-c(y1,A1[mm[[i]],]$type)
  y2<-c(y2,svmskpca.pred)
  
}
roc.svmskpca<-multiclass.roc(y1,as.numeric(y2)-1)
auc(roc.svmskpca) 
library(cowplot)
g=pROC::ggroc(list(SVM_AV=roc.svmav,SVM_PCA=roc.svmpca,
                   SVM_SKPCA=roc.svmskpca,SVM_WKPCA=roc.svmwkpca))+
  geom_line(size=0.8)
g2<-g+theme_minimal() + 
  ggtitle(" DLBCLB ROC curve")+geom_line(size=0.8)
cowplot::plot_grid(g1,g2,ncol=2,nrow=2)
#bar plot
k1=auc(roc.svmav);k2=auc(roc.svmpca)
k3=auc(roc.svmskpca);k4=auc(roc.svmwkpca)
value=c(k1,k2,k3,k4)
value.name<-c("SVM_AV","SVM_PCA","SVM_SKPCA","SVM_WKPCA")
m=data.frame(value,value.name)
library(ggplot2)
p2<-ggplot(data=m,aes(x=c(1:4),y=value,fill=value.name))+
  geom_bar(stat="identity",width=0.5)+
  labs(title="DLBCL-B Dataset",fill="Method Names",
       x="",y="AUC Value")+
  scale_y_continuous(limits=c(0,1))
cowplot::plot_grid(p1,p2,ncol=3,nrow=2)
