# Supplementary material for: A novel dimension reduction algorithm based on weighted kernel principal analysis for gene expression data
Source: PLoS One. 2021 Oct 13;16(10):e0258326. doi: 10.1371/journal.pone.0258326 (PMC8513872; doi:10.1371/journal.pone.0258326)
Supplement: S1 File — (ZIP) [file pone.0258326.s001.zip › Experimental Code/the paper code readme files.txt]

* Check that you have R installed (at least release 2.2.1) in your local computer. If you don't have R you can get it from www.r-project.org
The  Breast gene file：SVM, WKPCA+KNN, WKPCA+RF, WKPCA+IRF and WKPCA+NB experimental code based on breast gene dataset.
The  DLBCL-B gene file：WKPCA+SVM, WKPCA+KNN, WKPCA+RF, WKPCA+IRF and WKPCA+NB experimental code based on  DLBCL-B gene dataset.
The  DLBCL-D gene file：WKPCA+SVM, WKPCA+KNN, WKPCA+RF, WKPCA+IRF and WKPCA+NB experimental code based on  DLBCL-D gene dataset.
The  Leukemia gene file：WKPCA+SVM, WKPCA+KNN, WKPCA+RF, WKPCA+IRF and WKPCA+NB experimental code based on  leukemia gene dataset.
The  Lung gene file：WKPCA+SVM, WKPCA+KNN, WKPCA+RF, WKPCA+IRF and WKPCA+NB experimental code based on  lung gene dataset.
The  Multi-A gene file：WKPCA+SVM, WKPCA+KNN, WKPCA+RF, WKPCA+IRF and WKPCA+NB experimental code based on  Multi-A gene dataset.
The paper plot file：the file contains roc value barplot  of *_AV, *_WKPCA, *_SKPCA and *_PCA, where * express SVM， KNN， RF，IRF and NB.
