# Supplementary material for: A novel dimension reduction algorithm based on weighted kernel principal analysis for gene expression data
Source: PLoS One. 2021 Oct 13;16(10):e0258326. doi: 10.1371/journal.pone.0258326 (PMC8513872; doi:10.1371/journal.pone.0258326)
Supplement: S2 File — (ZIP) [file pone.0258326.s002.zip]

Archive with 59 entries (48 files):
- ╩╡╤Θ│╠╨≥/
- ╩╡╤Θ│╠╨≥/DLBCL-B/
- ╩╡╤Θ│╠╨≥/DLBCL-B/DLBCL-B irf wkpca.R
- ╩╡╤Θ│╠╨≥/DLBCL-B/DLBCL-B knn wkpca.R
- ╩╡╤Θ│╠╨≥/DLBCL-B/DLBCL-B nb wkpca.R
- ╩╡╤Θ│╠╨≥/DLBCL-B/DLBCL-B rf wkpca.R
- ╩╡╤Θ│╠╨≥/DLBCL-B/DLBCL-B svm wkpca.R
- ╩╡╤Θ│╠╨≥/DLBCL-D/
- ╩╡╤Θ│╠╨≥/DLBCL-D/DLBCL-D irf wkpca.R
- ╩╡╤Θ│╠╨≥/DLBCL-D/DLBCL-D knn wkpca.R
- ╩╡╤Θ│╠╨≥/DLBCL-D/DLBCL-D nb wkpca.R
- ╩╡╤Θ│╠╨≥/DLBCL-D/DLBCL-D rf wkpca.R
- ╩╡╤Θ│╠╨≥/DLBCL-D/DLBCL-D svm wkpca.R
- ╩╡╤Θ│╠╨≥/Multi-A/
- ╩╡╤Θ│╠╨≥/Multi-A/Multi-A irf wkpca.R
- ╩╡╤Θ│╠╨≥/Multi-A/Multi-A knn wkpca.R
- ╩╡╤Θ│╠╨≥/Multi-A/Multi-A rf wkpca.R
- ╩╡╤Θ│╠╨≥/Multi-A/Multi-A svm wkpca.R
- ╩╡╤Θ│╠╨≥/breast gene/
- ╩╡╤Θ│╠╨≥/breast gene/breast gene irf wkpca.R
- ╩╡╤Θ│╠╨≥/breast gene/breast gene kknn wkpca.R
- ╩╡╤Θ│╠╨≥/breast gene/breast gene knn wkpca.R
- ╩╡╤Θ│╠╨≥/breast gene/breast gene nb wkpca.R
- ╩╡╤Θ│╠╨≥/breast gene/breast gene rf wkpca.R
- ╩╡╤Θ│╠╨≥/breast gene/breast gene svm wkpca.R
- ╩╡╤Θ│╠╨≥/leukemia/
- ╩╡╤Θ│╠╨≥/leukemia/leukemia gene irf wkpca.R
- ╩╡╤Θ│╠╨≥/leukemia/leukemia gene nb wkpca.R
- ╩╡╤Θ│╠╨≥/leukemia/leukemia gene rf wkpca.R
- ╩╡╤Θ│╠╨≥/leukemia/leukemia gene svm wkpca.R
- ╩╡╤Θ│╠╨≥/leukemia/leumia gene knn wkpca.R
- ╩╡╤Θ│╠╨≥/lung/
- ╩╡╤Θ│╠╨≥/lung/lung gene irf wkpca.R
- ╩╡╤Θ│╠╨≥/lung/lung gene knn wkpca.R
- ╩╡╤Θ│╠╨≥/lung/lung gene nb wkpca.R
- ╩╡╤Θ│╠╨≥/lung/lung gene rf wkpca.R
- ╩╡╤Θ│╠╨≥/lung/lung gene svm wkpca.R
- ╩╡╤Θ│╠╨≥/paper plot/
- ╩╡╤Θ│╠╨≥/paper plot/knn roc plot/
- ╩╡╤Θ│╠╨≥/paper plot/knn roc plot/DLBCL-B knn roc.R
- ╩╡╤Θ│╠╨≥/paper plot/knn roc plot/DLBCL-D knn roc.R
- ╩╡╤Θ│╠╨≥/paper plot/knn roc plot/Leukemia knn roc.R
- ╩╡╤Θ│╠╨≥/paper plot/knn roc plot/Lung knn roc.R
- ╩╡╤Θ│╠╨≥/paper plot/knn roc plot/MultiA knn roc.R
- ╩╡╤Θ│╠╨≥/paper plot/knn roc plot/breast knn roc.R
- ╩╡╤Θ│╠╨≥/paper plot/rf roc plot/
- ╩╡╤Θ│╠╨≥/paper plot/rf roc plot/DLBCL-B rf aoc.R
- ╩╡╤Θ│╠╨≥/paper plot/rf roc plot/DLBCL-D rf aoc.R
- ╩╡╤Θ│╠╨≥/paper plot/rf roc plot/Leukemia rf aoc.R
- ╩╡╤Θ│╠╨≥/paper plot/rf roc plot/Lung rf aoc.R
- ╩╡╤Θ│╠╨≥/paper plot/rf roc plot/Multi-A rf aoc.R
- ╩╡╤Θ│╠╨≥/paper plot/rf roc plot/breast rf aoc.R
- ╩╡╤Θ│╠╨≥/paper plot/svm roc plot/
- ╩╡╤Θ│╠╨≥/paper plot/svm roc plot/Breast svm roc.R
- ╩╡╤Θ│╠╨≥/paper plot/svm roc plot/DLBCL-B svm roc.R
- ╩╡╤Θ│╠╨≥/paper plot/svm roc plot/DLBCL-D svm roc.R
- ╩╡╤Θ│╠╨≥/paper plot/svm roc plot/Leukemia svm roc.R
- ╩╡╤Θ│╠╨≥/paper plot/svm roc plot/Lung svm roc.R
- ╩╡╤Θ│╠╨≥/paper plot/svm roc plot/Multi-A svm roc.R
